# Supplementary material for: Exploring Genomic Biomarkers for Pembrolizumab Response: A Real-World Approach and Patient Similarity Network Analysis Reveal DNA Response and Repair Gene Mutations as a Signature
Source: Cancers (Basel). 2024 Nov 26;16(23):3955. doi: 10.3390/cancers16233955 (PMC11639826; doi:10.3390/cancers16233955)
Supplement: Supplementary file 1 [file cancers-16-03955-s001.zip]

Archive with 9 entries (9 files):
- SI_Figure S1 revised.tif
- SI_Figure S2.tif
- SI_Figure S3.tif
- SI_Figure S4 revised.tif
- SI_Figure S5.tif
- Table S1a, S1b and S1c.pdf
- Table S2 a and b.xlsx
- Table S3 a and b.xlsx
- Table S4.xlsx
