# Supplementary material for: Exploring Genomic Biomarkers for Pembrolizumab Response: A Real-World Approach and Patient Similarity Network Analysis Reveal DNA Response and Repair Gene Mutations as a Signature
Source: Cancers (Basel). 2024 Nov 26;16(23):3955. doi: 10.3390/cancers16233955 (PMC11639826; doi:10.3390/cancers16233955)
Supplement: Supplementary file 1 [file cancers-16-03955-s001.zip › Table S2 a and b.xlsx]

## Sheet: Table S2a
Table S2a. Pathway enrichment analysis by TMB
	hTMB			lowTMB
	(53 patients)			(89 patients)
	p-value	FDR	n	p-value	FDR	n
Cell Cycle Pathway	0.0039	0.0432	32	0.9987	0.9993	32
Hippo Pathway	0.6088	0.9993	1	0.8624	0.9993	1
Myc Pathway	0.7234	0.9993	4	0.5143	0.9993	8
Notch Pathway	0.0032	0.0432	14	0.9993	0.9993	7
OxidativeStress/Nrf2 Pathway	0.0341	0.2498	13	0.9888	0.9993	10
PI3K Pathway	0.4674	0.9993	19	0.6721	0.9993	30
RTK/RAS/MAP Pathway	0.7124	0.9993	41	0.4448	0.9993	71
TGF-β Pathway	0.3127	0.9826	2	0.9499	0.9993	1
P53 Pathway	0.0960	0.4626	44	0.9580	0.9993	64
β-Catenin/Wnt Pathway	0.1051	0.2646	7	0.9684	0.9993	5
DDR Pathway	0.1632	0.5984	16	0.9159	0.9993	19

## Sheet: Table S2b
Table S2b. Pathway enrichment analysis by smoking status
	Smoking			No smoking
	(111 patients)			(31 patients)
	p-value	FDR	n	p-value	FDR	n
Cell Cycle Pathway	0.5866	0.9990	50	0.5748	0.9990	14
Hippo Pathway	0.9536	0.9990	1	0.3902	0.9990	1
Myc Pathway	0.7504	0.9990	9	0.5106	0.9990	3
Notch Pathway	0.9838	0.9990	13	0.0526	0.4947	8
OxidativeStress/Nrf2 Pathway	0.9107	0.9990	16	0.2040	0.8977	7
PI3K Pathway	0.0838	0.4947	42	0.9666	0.9990	7
RTK/RAS/MAP Pathway	0.8465	0.9990	86	0.3084	0.9990	26
TGF-β Pathway	0.8799	0.9990	2	0.5252	0.9990	1
P53 Pathway	0.4759	0.9990	85	0.7018	0.9990	23
β-Catenin/Wnt Pathway	0.9764	0.9990	7	0.0900	0.4947	5
DDR Pathway	0.9990	0.9990	21	0.0039	0.0848	14
