# Supplementary material for: Exploring Genomic Biomarkers for Pembrolizumab Response: A Real-World Approach and Patient Similarity Network Analysis Reveal DNA Response and Repair Gene Mutations as a Signature
Source: Cancers (Basel). 2024 Nov 26;16(23):3955. doi: 10.3390/cancers16233955 (PMC11639826; doi:10.3390/cancers16233955)
Supplement: Supplementary file 1 [file cancers-16-03955-s001.zip › Table S3 a and b.xlsx]

## Sheet: Table S3a
Table S3a. Pathway enrichment analysis in High-TMB patients by smoking status
	S-pts/H-TMB			NS-pts/H-TMB
	(42 patients)			(11 patients)
	p-value	FDR	n	p-value	FDR	n
Cell Cycle Pathway	0.9033	1	24	0.2803	0.7707	8
Hippo Pathway	1	1	0	0.2075	0.6850	1
Myc Pathway	0.3822	0.7871	4	1	1	0
Notch Pathway	0.9959	1	8	0.0268	0.1963	6
OxidativeStress/Nrf2 Pathway	0.9830	1	8	0.0819	0.4502	5
PI3K Pathway	0.1541	0.6781	17	0.9636	1	2
RTK/RAS/MAP Pathway	0.9586	1	31	0.2179	0.6850	10
TGF-β Pathway	0.9601	1	1	0.3752	0.7872	1
P53 Pathway	0.8994	1	34	0.3936	0.7872	10
β-Catenin/Wnt Pathway	0.9999	1	2	0.0027	0.0298	5
DDR Pathway	0.9999	1	8	0.0014	0.0298	8

## Sheet: Table S3b
Table S3a. Pathway enrichment analysis in Low-TMB patients by smoking status
	S-pts/L-TMB			NS-pts/L-TMB
	(69 patients)			(20 patients)
	p-value	FDR	n	p-value	FDR	n
Cell Cycle Pathway	0.3623	1	26	0.8136	1	6
Hippo Pathway	0.7753	1	1	1	1	0
Myc Pathway	0.9278	1	5	0.2536	1	3
Notch Pathway	0.8144	1	5	0.4955	1	2
OxidativeStress/Nrf2 Pathway	0.6022	1	8	0.7102	1	2
PI3K Pathway	0.2559	1	25	0.8875	1	5
RTK/RAS/MAP Pathway	0.6219	1	55	0.6252	1	16
TGF-β Pathway	0.7753	1	1	1	1	0
P53 Pathway	0.3034	1	51	0.8559	1	13
β-Catenin/Wnt Pathway	0.2708	1	5	1	1	0
DDR Pathway	0.9133	1	13	0.2189	1	6
