# Supplementary material for: Exploring Genomic Biomarkers for Pembrolizumab Response: A Real-World Approach and Patient Similarity Network Analysis Reveal DNA Response and Repair Gene Mutations as a Signature
Source: Cancers (Basel). 2024 Nov 26;16(23):3955. doi: 10.3390/cancers16233955 (PMC11639826; doi:10.3390/cancers16233955)
Supplement: Supplementary file 1 [file cancers-16-03955-s001.zip › Table S4.xlsx]

## Sheet: Table S4
Table S4. Mutations detected for individual patient
Patient	TMB (Muts/Mb)
SAP-1	13	CCND1 amplification	KRAS G12V	CDKN2A/B p16INK4a A21fs*5	DNMT3A R326H	FGF19 amplification	FGF4 amplification	NOTCH1 splice site 3643+1G>T	TP53 E287*
SAP-2	19	CDK6 amplification	MTAP loss;	CDKN2A loss	CDKN2B loss	GNAS R201C (VAF 63.02%)	KEL W537* (VAF 40.64%)	TP53 R249M (VAF 57.49%)
SAP-3	3	KRAS G12C	CDKN2A/B p16INK4a loss p14ARF loss exons 2-3	IRS2 R1286L
SAP-4	10	ERBB2 amplification	MET amplification	NF1 Q112fs*15 (VAF 38.72%)	AURKB amplification	BCL2L2 amplification	EPHB4 A800T (VAF 24.05%);	NBN Q326*	NKX2-1 amplification	TP53 N239S (VAF 57.01%)
SAP-5	4	EGFR amplification	MET amplification	CDK6 amplification	KRAS G12D (VAF 35.8%)	CDKN2A/B p16INK4a loss and p14ARF loss exons 2-3		FLT1 R781Q (VAF 52.1%);	HGF amplification;	RAD21 amplification	TP53M160fs*20 (VAF 50.0%)
SAP-6	11	BRAF V600E (VAF 16.4%)	ATM R2486* (VAF 47.3%)	MYC amplification	STAG2 Q593* (VAF 36.1%)	TP53 L330R (VAF 28.7%)
SAP-7	15	BRAF L597V (VAF 16.3%)	KRAS G12V (VAF 25.3%)	MTAP loss exons 2-8	CDKN2A/B CDKN2A loss, CDKN2B loss		ET2 S172fs*11 (VAF 8.6%)	TP53 G154V (VAF 27.5%)
SAP-8	20	KRAS G12C	NOTCH1 V1575L	TP53 splice site 993+1G>C
SAP-9	11	EGFR G719A + amplification	CDK4 amplification	MDM2 amplification	CDKN2A/B loss,	MTAP loss
SAP-10	18	CDK4 amplificazione	AKT2, amplificazione,	AXL amplificazione	MDM2 amplificazione	BCL2L1 amplificazione	FRS2 amplificazione	GLI1 amplificazione,	GNAS amplificazione	SETD2 truncation intron 3	SMARCA4 splice site 4636-1G>T+B11	TP53 H168R	ZNF217 amplificazione
SAP-11	16	FGFR1 amplificazione	KRAS G12C ed amplificazione	PIK3CB amplificazione	ARFRP1 amplificazione	ARID1A s664fs*78	CCND3 amplificazione	NSD3 amplificazione,	PIM1 amplificazione	TERC amplificazione	TNFAIP3 E269*	VEGFA amplificazione	ZNF703 amplificazione
SAP-12	3	MET Ex14 splice site (3028+2T>C)	APC S2687*	BCL2L1 amplificazione	CCND3 amplification	CDKN2A/b loss	MTAP loss,
SAP-13	8	KRAS G12C,	TP53 H297fs*9
SAP-14	9	KRAS Q61H,	PALB2 R753Q
SAP-15	4	RET CCDC6-RET FUSIONE,	CDKN2A/B LOSS,	MTAP LOSS EX 6-8
SAP-16	8	MYC amplificazione	STK11 E130*	BRD4 truncation exon 4	MLH1 loss ex 1	TP53 V157F
SAP-17	10	MET amplification	NF1 Y628*	STK11 G196V	CDK6 amplificazione	HGF amplificazione	CDKN2A/B p16INK4a R58* e p14ARF P72L,	TP53 splice site 97-1G>A
SAP-18	1	KRAS Q61H	TP53 R273C e R267P
SAP-19	14	ABL1 K609del	KRAS G12C	ASXL1 Q1063,
SAP-20	12	BRAF V600E	CDKN2A/B p14ARF splice site 193+1G>A	KDM5C splice site 1583+1G>A
SAP-21	9	CDKN2A/B loss,	KDM5C splice site 351+1C>A	MLL2 E677	MTAP loss	NFE2L2 G31R	TP53 E298* e R248L
SAP-22	8	ERBB2 AMPLIFICATION	STK11 E291*	RICTOR amplification	FGF10 amplification	MYCL1 amplification	TP53 T231del splice site 920-2A>T
SAP-23	6	FBXW7 R465L	PTEN N311fs*3	CDKN2A/B p16INK4a A118P P14ARF G132A p16INK4a D108N p14ARF R122Q			GNAS I119_E122del,	NFE2L2 G31A	PTPRO S335*	TP53 G154V
SAP-24	16	FBXW7 W406*	DIS3 D458N	EP300 E1063*	FH splice site 1391-1G>T	RB1 D730fs*14	SMARCA4 splice site 2124-28_2163del68	TP53 I23F
SAP-25	9	BRAF G469A	STK11 LOSS	TET2 E1483*	TP53 R175H
SAP-26	1	CDK4 amplificazione	HGF amplificazione	MDM2 amplifciazione	MET ex14 splice site,	ATR R1951*
SAP-27	5	BRAF V600E
SAP-28	6	CCND2 amplificazione	KRAS amplificazione	FGF23 amplificazione	FGF6 amplificaizone	GNAS R201C	KDM5A amplificazione	RBM10 E158fs*4	TP53 T284_E285del
SAP-29	0	BRCA2 splice site 7618-2A>G,	RAD21 amplificazione
SAP-30	4	SETD2 E124fs*18
SAP-31	11	CCND2 amplification,	FGF23 amplification	FGF6 amplification	KDM5A amplification	KIT D820G	Kras amplifiation	MSH6 riarrangiamento introne 1
SAP-32	5	STK11 V77fs*19	KRAS G12C
SAP-33	19	FBXW7 R505G	FGFR1 amplification	MAP3K13 AMPLIFICAZIONE	MDM2 amplificazione	NOTHC3 G230fs*133	NSD3 (WHSC1L1) amplificazione	PI3KA E545K	TP53 R282P e E349	ZNF703 amplificazione
SAP-34	15	ABL1 K609del	BRAF G469E,	FGF10 AMPLIFICATION	KRAS G12C,	RB1 Y321,	RICTOR amplifciation,	P53 G244D
SAP-35	4	STK11 K41*,	KRAS G12S
SAP-36	11	ERBB2 amplificazione,	STK11 E165*
SAP-37	4	KRAS Q61H
SAP-38	1	CDKN2A/B p16INK4a R107fs*39 p14ART A121fs*51	TP53 R306*
SAP-39	3	TP53 R158L	EGFR Del 19 (E746_A750del)	PTEN Loss Ex 1-2
SAP-40	3	FBXW7 R278*
SAP-41	3	EGFR ex19 del, ,	HGF amplification	ALK amplification	TP53 T377fs*38
SAP-42	5	KRAS Q61H,	TP53 E294*
SAP-43	8	ATM H1516fs*15	TP53 E258*,	TERC amplificazione	PRKCI amplificazione,	NOTCH1 A1918T	PIK3CA amplificazione	SOX2 amplificaizone	CDKN2A/B p16INK4a p14ARF P72L	p16INK4a E69* p14ARF G83V	NFEL2 Q26E	FGF12. amplificazione,	DNMT3A R736H,
SAP-44	9	ATM S2394L	CCND1 amplificazione	STK11 D176V	KRAS G13C	MYCN amplificazione	BCL2L2 amplificazione	FGF19 amplificazione	FGF3 amplificazione	FGF4 amplificazione	NFKBIA amplificazione,	NKX2-1 amplificazione	RBM10 L366fs*119
SAP-45	9	KRAS G12C,	TBX3 G120fs*19
SAP-46	10	KRAS G12C	MET AMPLIFICAZIONE	RICTOR AMPLIFICAZIONE	CREBBP E1063*	FGF10 amplificazione	MUTYH Y165C	PMS2 Q375fs*5	RB1 S149*	TP53 S241F	U2AF1 S34F
SAP-47	11	EGFR amplificazione	CDK4 amplificazione	MDM2 amplificazione	c11orf30 amplificazione	tp53 y234h
SAP-48	12	STK11 F204fs*83,	PRDM1 duplication ex 3-5	CTNNB1 S45F,
SAP-49	13	FGFR1 amplificazione	KEAP1 R362Q	NOTCH1 G1394fs*51	NSD3 amplificazione	TP53 Q104*	ZNF703 amplificazione
SAP-50	14	FGFR3 S249C	PTEN R130*	CASP8 Q139*	MLL2 T382fs*20	MUTYH G382D	TP53 splice site 560-2A>T
SAP-51	15	KRAS G12C, ,	CDKN2A/B loss	TP53 splice site 375_375 +1 GG>TT
SAP-52	18	KRAS G12V	ARID1A Q790*	CDC73 E260*	CDKN2A/B p14ARF riarrangiamneto introne 1		EP300 Q160*	FAM123B E157*	NFKBIA G155FS*11		SETD2 K308*	TP53 S241F
SAP-53	19	FGFR1 amplificazione	PDGFRA M844I,	STK11 G276fs*11	CRKL amplificazione,	CUL3 splice site 655-1G>C	MAPK1 amplificazione	NSD3 amplificazione	RAD21 amplificazione,	TNFRSF14 truncation exon 5	TP53 W146*	ZNF703 amplificazione
SAP-54	2.52	APC V609fs*1	CDKN2A loss, CDKN2B loss	KEAP1 splice site 640-1G>T	KRAS G12C,	PBRM1 E908fs*6	STK11 loss
SAP-55	1	MAP2K1 (MEK1) E102_I103del; ;	SMARCA4 splice site 4169_4170+37del39	TP53 H168R
SAP-56	5.04	KRAS G12V, T	TP53 splice site 376-1G>A
SAP-57	0	VHL E52*, T	TP53 Q38fs*5	KRAS G12V,	NTRK2 R786Q,	ET2 Q1068*,
SAP-58	1	ALK rearrangement intron 19 0.06%,	PALB2 K1080* 0.13%
SAP-59	13.87	KRAS G12C,	TP53 loss	RBM10 R744fs*58,	PTEN T319fs*1,
SAP-60	10.09	CDKN2A loss, CDKN2B loss,	KEAP1 A356fs*44	STK11 splice site 465-2A>T,	NF1 splice site 889-2A>G,
SAP-61	6.3	NF2 L491fs*4,	ERBB2 P780_Y781insGSP	TP53 R156fs*14,	APC H462fs*5,
SAP-62	3.78	BAP1 Q456fs*115,	KRAS Q61H	STK11 Q112*,
SAP-63	12	NA
SAP-64	7.57	CCND1 amplification	FGF19 amplification	PIK3CA amplification	FGF4 amplification	SOX2 amplification	FGF3 amplification	APC A381fs*73	, TP53 C242fs*93	NFE2L2 E79Q
SAP-65	2.52	RAD21 amplification, , ,	RET RET-KIF5B fusion	CDKN2A CDKN2A-CDKN2A duplication	NBN N30fs*5
SAP-66	15.13	SMARCA4 W942*,	TP53 R248W
SAP-67	5	KRAS G12V,	STK11 A241P
SAP-68	6.3	KRAS G12V,	PARK2 E444*	FUBP1 M1V,	KEAP1 C513*,	TP53 splice site 375G>T,
SAP-69	1.26	KRAS amplification,	TP53 R213Q	KRAS G12C,	PTPRO PTPRO-PEX5 truncation,
SAP-70	7.57	CDKN2B loss, CDKN2A loss,	STK11 E145*	CDK12 K1007fs*48,	KDM5C E1530*,	KRAS G13V,
SAP-71	0	KRAS G12F,	ERCC4 R799W
SAP-72	6.3	ERBB2 amplification,	KRAS G12V	ATRX E1984*,	MYC amplification,
SAP-73	5.04	NF1 Y2285fs*5,	TP53 D281Y	NF1 Y2640fs*3,	BRAF G466E,
SAP-74	3.78	ARID1A Y1324*,	MYCL1 amplification	MET amplification,
SAP-75	0	EGFR - E709_T710>G 27.4%,	MYC amplification	RBM10 Q649* 2.3%	TP53 splice site 375+1G>C 4.2%
SAP-76	12.61	BCOR E1368*	CCNE1 amplification	INPP4B G203*	KRAS G12F	MYC amplification	STK11 G242V
SAP-77	6	MET exon 14 splice site (2888-1_2909del23) 0.3%,	TP53 N239_M243>CCSG* 0.4%
SAP-78	55	CHEK2 splice site 319+1G>A 0.61%,	TP53 E62* 7.5%
SAP-79	1.26	TP53 splice site 375G>C,	AXIN1 A615T	RAF1 P261R,	NF1 splice site 5269-13_5287del32,
SAP-80	7.57	CDKN2A loss, CDKN2B loss,	TP53 L130V	MUTYH Q324*,	EGFR L858R,
SAP-81	1.26	, CDKN2B loss, , CDKN2A loss,	SOX9 M1T	KRAS G12C,	ERBB2 amplification,	KRAS amplification	DIS3 amplification
SAP-82	5.04	PTEN loss	RB1 W516*	TP53 R282fs*63	KDM6A R61fs*7,	TP53 splice site 635_672+50del88
SAP-83	0	STK11 W308*,	TP53 Q317*
SAP-84	1.26	RICTOR amplification,	EGFR V769_D770insASV	RB1 S469fs*7,	TP53 Q52*,	GNAS amplification,
SAP-85	1.26	KRAS amplification,	RBM10 Q364*	KRAS G12C,	GNAS amplification.
SAP-86	6.3	NFKBIA amplification,	TP53 K164*	KRAS Q61L,	STK11 E223*,	NFKBIA NFKBIA truncation,	MYC amplification,	NKX2-1 amplification,
SAP-87	7.57	NF1 loss,	NKX2-1 amplification,	TP53 Q167_V172>H, TET2 S1292R	CDKN2A loss, CDKN2B loss,	MCL1 amplification,	RICTOR amplification,
SAP-88	7.57	CDKN2A loss, CDKN2B loss, S	KRAS G12C	STK11 D194Y,
SAP-89	8	TP53 V157F
SAP-90	12.61	STK11 loss,	TP53 R282W
SAP-91	13.87	CDKN2A loss, CDKN2B loss,	PIK3CA M1004I	KRAS G12C,	STK11 D53fs*11,	SMARCA4 SMARCA4-SMARCA4 deletion,	MTAP loss,
SAP-92	15.13	EGFR amplification,	TBX3 P103T	TP53 L130F,	NKX2-1 amplification,
SAP-93	16.39	CCND1 amplification	ATRX G161*	STK11 G196V	KRAS G13D	TP53 R248W
SAP-94	22.7	RB1 loss,	TP53 R337C	BRCA2 splice site 631+1G>T,	KEAP1 A510fs*22,	MLL2 S2910fs*32,	PTEN E201*,	MAP3K13 MAP3K13 truncation,	PTEN loss,
SAP-95	25.22	KDM5A amplification,	TP53 splice site 783-1G>T	CASP8 CASP8-CFLAR truncation,
SAP-96	35.3	CDKN2A loss, CDKN2B loss,	TP53 splice site 672+1G>T	PARK2 splice site 1168-1G>T,	MYC amplification,	MTAP loss,
SAP-97	42.87	CDKN1B splice site 476-1G>C,	SDHD S32*	SMAD4 Q289*,	KEAP1 Y141C,	STK11 H306Y,	KRAS G12V,	DAXX S737*,	ARID1A S1488*,
SAP-98	45.2	KEAP1 KEAP1-PDE4A truncation	TP53 R273H	KRAS G12C	CTNNB1 S37A
SAP-99	39.09	APC G721fs*6	VEGFA amplification	TP53 V274F	TNFAIP3 V314fs*29	NOTCH1 A1918T	KEAP1 E593*	CCND3 amplification	ATR R1368*
SAP-100	0	ARFRP1 amplification	ZNF217 amplification	MTAP loss	EGFR-EGFR duplication	CDKN2A loss CDKN2B loss	AURKA amplification
SAP-101	25.22	ZNF703 amplification	RB1 splice site 1499-1G>T	TP53 splice site 560-2A>G	MERTK G535V	AXL amplification	WHSC1L1 amplification	AKT2 amplification	FGFR1 amplification	BCL2L1 amplification	PIK3CA amplification	RICTOR amplification
SAP-102	11.35	KEAP1 KEAP1-PDE4A truncation	TP53 R273H	KRAS G12C	CTNNB1 S37A
SAP-103	8.83	BCORL1 R1090*	TP53 R248G	SMARCA4 Y834*	BRCA2 S1882*	KRAS G13C	ARID1A Q748*I104	STK11 K296*
SAP-104	7.52	NA
SAP-105	3.78	ATM S2941fs*1	CDKN2A loss CDKN2B loss	MTAP loss	PRKCI amplification	TP53 R290H	TERC amplification
SAP-106	17.65	CCNE1 amplification	KEAP1 splice site 640-1G>C	MYC amplification	RAD21 amplification	TP53 V272L	SETD2 SETD2-N/A truncation
SAP-107	6.3	PRKCI amplification	NFE2L2 I28T	TP53 splice site 672G>A	FGF12 amplification	PTEN loss	TP53 M237I	SETD2 truncation	SOX2 amplification	PIK3CA amplification	CDKN2A loss	TERC amplification	KRAS amplification
SAP-108	17.65	BRCA2 N2447fs*20	TP53 V172F	CDKN2A D108Y	EP300 Q935*	FGF12 amplification	TP53 splice site 375G>T	TERC amplification	TBX3 E388fs*244	SOX2 amplification	PRKCI amplification	KEL L395fs*35	KDM6A Q367*
SAP-109	3.78	BCORL1 loss	CDKN2A A4_P11del	KRAS Q22K	TP53 R273H	KRAS amplification
SAP-110	25.22	CDKN2B loss CDKN2A loss	AXIN1 R349C	CUL3 S468*	BCOR G689fs*26	FLCN W306*	TP53 G154V	NF1 E1787fs*3	BRAF D594N	ATM H1516fs*15
SAP-111	2.52	FGF4 amplification	TP53 C176R	CCND1 amplification	PRKCI amplification	FGF12 amplification	FANCA loss	PIK3CA amplification	FGF3 amplification	FGF19 amplification	SOX2 amplification	TERC amplification
SAP-112	23.96	CDK4 amplification	TP53 C275F	TNFAIP3 Q74*	SRC amplification	KRAS G12C	FANCL Q32*	CUL3-CUL3 deletion
SAP-113	6.3	KRAS G12D	TP53 E286*
SAP-114	20.17	KDR amplification	CDKN2B loss CDKN2A loss	MTAP loss	PDGFRA amplification	KIT amplification	MLH1 loss	VEGFA amplification	CCND3 amplification	MLH1 truncation	CREBBP I1084fs*15	TP53 Y220C	APC K534N	TP53 R175H	TET2 S1162fs*7
SAP-115	6.3	HRAS G13R	CDKN2A P28fs*20	STK11 E293*
SAP-116	1.26	TP53 R282W	KRAS G12D
SAP-117	7.57	CCND1 amplification	TP53 R158L	NKX2-1 amplification	NFKBIA amplification	KRAS G12C	FGF19 amplification	CDKN2A-N/A truncation
SAP-118	27.74	AKT2 amplification	CD70 I103fs*19	FGFR1 amplification	NKX2-1 amplification	PIK3CA E545K	RAD51D splice site 345+1G>T	TP53 G245V	WHSC1L1 amplification	ZNF703 amplification
SAP-119	16.39	IKZF1 K118*	U2AF1 S34F	DNMT3A R882H	TP53 V274F	KRAS G12C
SAP-120	17.65	CCNE1 amplification	DNMT3A splice site 1555-1G>C	NF1 S1766*	NF1 splice site 1185+2T>A	RB1 G435fs*12	TERT promoter -124C>T	TET2 Q740*	TP53 R181P
SAP-121	3.78	EGFR amplification	KEAP1 G430C	CDKN2A V115fs*31	MET amplification
SAP-122	7.57	BARD1 Q177*	KRAS G12D	DNMT3A R771*
SAP-123	13.87	PIK3C2B amplification	SGK1 splice site 229-1G>T	MET splice site 3028+3A>T	CTNNA1 E701fs*14	BRCA2 I2426fs*39	PTPRO-PTPRO truncation	STAG2 truncation	TP53 loss+K124	MTAP loss	CDKN2B loss	CDKN2A loss	TERC amplification	PRKCI amplification	SMAD4 loss
SAP-124	0	PALB2 M296fs*7	SETD2 S354fs*8	TP53 V173L
SAP-125	13.87	NKX2-1 amplification	TP53 R282W	KRAS G12C	NFKBIA amplification	BCL2L2 amplification
SAP-126	15.13	CCND2 amplification	TP53 W53*	KRAS G12C	KRAS amplification	KEAP1 Q118*	KDM5A amplification	FGF6 amplification	FGF23 amplification	CCNE1 amplification
SAP-127	5.04	KRAS amplification	KRAS G12V
SAP-128	0	VEGFA amplification	BRAF G469A	STK11 W239C	SPEN R3185*	NFE2L2 T80A	SRC amplification
SAP-129	2.52	MLL R2204Q	SETD2 F636fs*4	TP53 K164E	TSC2 R585H
SAP-130	6.3	MCL1 amplification	NOTCH3 M1V	DNMT3A R882H,	KRAS G12C,	TP53 P190fs*57,	RB1 splice site 66_137+167del239,	SPEN-PHACTR4 truncation	CCNE1 amplification
SAP-131	3.78	MDM2 amplification	TP53 R248Q	CUL3 R751T	MYC rearrangement,
SAP-132	4	STK11 Q170 -	KRAS G12S
SAP-133	1	ALK EML4-ALK fusion (Variant 1)
SAP-134	4	KRAS G12C
SAP-135	4	ACVR1B L276fs*20
SAP-136	8	0
SAP-137	1	EGFR E709_T710>D,	ATM G2891D	U2AF1 S34F,
SAP-138	1	ERBB2 P780_Y781insGSP	TP53 Y220C	CBL C384Y - subclonal†
SAP-139	1	KIF5B-RET fusion,	TP53 - E258
SAP-140	8	ARID1A P225fs*175	TP53 R273L	NKX2-1 amplification	NFKBIA amplification	FGF10 amplification	BCL2L2 amplification	RICTOR amplification	KRAS G12C
SAP-141	11	CDK4 amplification	TP53 Q165*	REL amplification	RBM10 L363fs*122	MDM2 amplification	KRAS G12V
SAP-142	18	CCND1 amplification	U2AF1 S34F	MDM2 amplification	KRAS Q61H	CDK4 amplification
